# Supplementary material for: Di- and Triselenoesters—Promising Drug Candidates for the Future Therapy of Triple-Negative Breast Cancer
Source: Int J Mol Sci. 2024 Jul 16;25(14):7764. doi: 10.3390/ijms25147764 (PMC11277004; doi:10.3390/ijms25147764)
Supplement: Supplementary file 1 [file ijms-25-07764-s001.zip]

Archive with 1 entries (1 files):
- ijms-2975084-supplementary.pdf
